# Supplementary material for: Integrative Analysis Identifies a TNFα-Derived Gene Signature for Predicting Prognosis, Tumor Immunity, and Treatment Sensitivity in Gastric Cancer
Source: Front Genet. 2022 Jun 2;13:882519. doi: 10.3389/fgene.2022.882519 (PMC9201281; doi:10.3389/fgene.2022.882519)
Supplement: Supplementary file 1 [file Table1.XLSX]

## Sheet: Sheet1
Name
CD74
B2M
HLA-DRA
PSAP
HLA-DPA1
HLA-DRB1
GABRP
HLA-DPB1
C1QB
HLA-DRB5
HLA-DQB1
GPNMB
C1QC
SRGN
PLD3
CTSS
IL2RG
C1QA
TPP1
HLA-DMA
MMP12
SAMHD1
GPX1
LGMN
LIPA
ASAH1
SLC6A8
ADAM28
CCL18
LITAF
MPO
CIITA
ELANE
CCL5
FCER1G
SLCO2B1
TNFAIP3
ADA2
NPC2
IFI16
TYROBP
PPT1
CYBB
MMP9
CD14
CSF1R
GM2A
HLA-DMB
FCGR3A
CTSL
ACP5
STAB1
MGAT1
TRIM22
CD4
MAN2B1
HLA-DOA
TNFRSF1B
IRF8
CD163
SCPEP1
FCGR2A
CPVL
CD38
CSF1
PREX1
ATP6V1B2
LHFPL2
SUCNR1
MAFB
CD7
IL2RB
MS4A6A
AKR1B1
SH2B3
TCEA3
LCP2
VCAM1
SLC15A3
PTAFR
